# Supplementary material for: GT Transcription Factors of Rosa rugosa Thunb. Involved in Salt Stress Response
Source: Biology (Basel). 2023 Jan 22;12(2):176. doi: 10.3390/biology12020176 (PMC9952457; doi:10.3390/biology12020176)
Supplement: Supplementary file 1 [file biology-12-00176-s001.zip]

Archive with 2 entries (2 files):
- biology-2114111-supplementary/Figure S1.jpg
- biology-2114111-supplementary/Table S1-S5.xlsx
