# Supplementary material for: GT Transcription Factors of Rosa rugosa Thunb. Involved in Salt Stress Response
Source: Biology (Basel). 2023 Jan 22;12(2):176. doi: 10.3390/biology12020176 (PMC9952457; doi:10.3390/biology12020176)
Supplement: Supplementary file 1 [file biology-12-00176-s001.zip › biology-2114111-supplementary/Table S1-S5.xlsx]

## Sheet: S1
Numer of GT genes of different plants
Lineages	R.rugosa	R.fvesca	R. chinensis	A. thaliana	Oryza sativa
SIP1	18	12	8	10	11
GT-2	7	7	9	7	5
GT-1	5	5	5	5	4
SH4	4	4	4	4	6
GTγ	3	3	3	3	4
Total	37	31	29	29	30

## Sheet: S2
Gene information			Synteny analysis by MCscanX			RNA-seq						Prediction of Subcellular localization
Gene	ID	Lineages	Gene duplication types	Homologs on synteny regions of F.vesca	Homologs on synteny regions of R. chinensis	Log2 FC in roots	Log2 FC in leaves	FPKM RCK	FPKM R1h	FPKM LCK	FPKM L1h	Subcellular localization
RrTH1	evm.model.Chr1.1555	SIP1	Dispersed	-	-	0.16661	0.584506	0.12	0.33	0.21	0.08	Nucleus
RrTH2	evm.model.Chr1.3011	SH4	WGD or segmental paraloguous pair 1	rna-XM_004298478.1	rna-XM_024337742.1	0.175123	0.517352	61.35	82.46	40.74	50.82	Nucleus
RrTH3	evm.model.Chr1.3237	GT-1	WGD or segmental paraloguous pair 3	rna-XM_004309982.1	rna-XM_024329192.1	-0.572719	-0.333988	14.52	11.2	21.86	14.51	Chloroplast,Peroxisome
RrTH4	evm.model.Chr1.4062	SIP1	Dispersed	-	-	0.125839	0.0833255	0	0	0.07	0	Mitochondrion,Chloroplast
RrTH5	evm.model.Chr2.116	GT-2	WGD or Segmental	rna-XM_004305562.1	rna-XM_024305699.1	-1.31033	0.779983	2.24	2.26	6.34	7.9	Nucleus
RrTH7	evm.model.Chr2.2843	SIP1	WGD or Segmental	rna-XM_004292325.1	rna-XM_024308649.1	0	0	3.17	14	15.55	25.31	Nucleus,Chloroplast
RrTH8	evm.model.Chr2.3665	GT	WGD or Segmental	rna-XM_004290473.1	rna-XM_024309189.1	-0.323419	-0.710807	15.38	13.96	20.02	13.19	Nucleus
RrTH9	evm.model.Chr2.3666	GT-2	WGD or Segmental	rna-XM_004290471.1	rna-XM_024311544.1	0.706027	0.0423827	8.08	15.83	51.17	45.41	Nucleus
RrTH10	evm.model.Chr2.3671	GT-2	Dispersed	-	-	0.706027	-0.519038	0	0.01	13.8	8.06	Nucleus
RrTH6	evm.model.Chr2.671	SH4	WGD or Segmental	rna-XM_004292822.1	rna-XM_024312403.1	-0.596737	-0.768972	2.43	1.86	1.99	0.95	Nucleus
RrTH13	evm.model.Chr3.2134	SIP1	WGD or Segmental	rna-XM_004307199.1	rna-XM_024337716.1	-0.171092	0.541708	52.47	51.69	52.12	41.57	Nucleus
RrTH14	evm.model.Chr3.4155	SIP1	WGD or Segmental	rna-XM_004308900.1	rna-XM_024321601.1	-1.47522	-0.627345	90.74	38.3	34.88	19.68	Nucleus,Chloroplast
RrTH11	evm.model.Chr3.868	SIP1	WGD or Segmental	rna-XM_004307044.1	rna-XM_024319822.1	-1.51678	-0.580298	93.88	37.59	20.06	11.63	Chloroplast,Nucleus
RrTH12	evm.model.Chr3.939	SIP1	Dispersed	-	-	0.16661	0.584506	0	0.02	0	0	Nucleus
RrTH16	evm.model.Chr4.1261	GT-1	WGD or Segmental	rna-XM_004302539.1	rna-XM_024335200.1	0.309469	1.79391	60.15	90.7	2.5	9.81	Nucleus
RrTH17	evm.model.Chr4.1594	SIP1	Dispersed	-	-	0.125839	0.0833255	0	0	0.35	0.16	Plasma membrane,Chloroplast
RrTH18	evm.model.Chr4.2008	GT	WGD or Segmental	rna-XM_004302999.1	rna-XM_024331198.1	4.0169	0.568322	2.47	271.54	1.19	1.5	Cytoplasmic,Nucleus
RrTH19	evm.model.Chr4.2012	SIP1	WGD or Segmental	rna-XM_004305323.1	rna-XM_024331200.1	0.125839	0.0833255	21.64	27.39	17.62	15.94	Nucleus,Chloroplast
RrTH20	evm.model.Chr4.2064	GT-2	WGD or Segmental	rna-XM_004305314.1	rna-XM_024335265.1	-0.737267	-1.20937	9.69	6.31	1.21	0.4	Nucleus
RrTH21	evm.model.Chr4.2131	SIP1	Dispersed	-	-	0.16661	0.584506	0.28	0.21	0.11	0.12	Mitochondrion,Chloroplast
RrTH15	evm.model.Chr4.340	GT-2	WGD or Segmental	rna-XM_004301984.1	rna-XM_024333201.1	0.247048	-0.114795	9.69	13.34	11.15	8.8	Nucleus
RrTH22	evm.model.Chr5.2859	GT	WGD or Segmental	rna-XM_004291753.1	rna-XM_024303054.1	0.285815	-0.494115	9.76	14.16	5.98	3.84	Chloroplast
RrTH23	evm.model.Chr5.5469	SH4	WGD or Segmental	rna-XM_004295428.1	rna-XM_024304755.1	0	0	0	0.01	0	0	Nucleus
RrTH24	evm.model.Chr5.6154	SIP1	WGD or Segmental	rna-XM_004293896.1	-	0.523818	0.311406	30.95	52.7	38.71	42.98	Nucleus
RrTH25	evm.model.Chr5.6977	GT-2	WGD or Segmental	rna-XM_004293354.1	rna-XM_024342236.1	0.127426	0.239457	7.95	10.3	7.03	7.12	Nucleus
RrTH27	evm.model.Chr6.3069	GT-2	WGD or Segmental	rna-XM_004306551.1	rna-XM_024323819.1	0.153413	0.614731	19.76	25.48	31.75	41.92	Nucleus
RrTH28	evm.model.Chr6.4138	SIP1	WGD or segmental paraloguous pair 2	rna-XM_004302867.1	rna-XM_024322973.1	-0.00883957	-0.0250386	45.73	52.22	65.61	55.3	Nucleus
RrTH29	evm.model.Chr6.4761	SIP1	Dispersed	rna-XM_004305721.1	-	0	0	34.25	58.49	36.99	53.55	Nucleus
RrTH26	evm.model.Chr6.573	SIP1	WGD or segmental paraloguous pair 2	rna-XM_004288645.1	rna-XM_024326717.1	0.953454	0.217404	17.39	39.19	26.44	29.01	Nucleus
RrTH30	evm.model.Chr6.6894	GT-1	WGD or segmental paraloguous pair 3	rna-XM_004303966.1	rna-XM_024329192.1	0.397143	-0.684454	10.26	15.69	31.15	17.11	Cytoplasmic,Chloroplast,Peroxisome
RrTH33	evm.model.Chr7.1094	GT-1	WGD or Segmental	rna-XM_004297485.1	rna-XM_024313167.1	-0.862127	-0.116572	20.24	13.33	60.11	46.84	Chloroplast
RrTH34	evm.model.Chr7.2360	SIP1	WGD or Segmental	rna-XM_004301682.1	rna-XM_024316705.1	0	0	6.88	8.41	6.38	6.38	Mitochondrion,Chloroplast
RrTH35	evm.model.Chr7.2371	SIP1	WGD or Segmental	rna-XM_004300273.1	rna-XM_024316901.1	0.16661	0.584506	32.44	42.03	22.86	26.67	Mitochondrion,Chloroplast
RrTH36	evm.model.Chr7.3027	GT-1	WGD or Segmental	rna-XM_004300356.1	rna-XM_024315315.1	0.347605	-0.152078	10.56	16.69	19.05	12.83	Nucleus
RrTH31	evm.model.Chr7.437	SIP1	Dispersed	-	-	0	0	0	0	0	0	Nucleus
RrTH37	evm.model.Chr7.5291	SIP1	Dispersed	-	-	0.16661	0.584506	0.1	0.35	0.21	0.08	Nucleus,Mitochondrion
RrTH32	evm.model.Chr7.957	SH4	WGD or segmental paraloguous pair 1	rna-XM_004298478.1	rna-XM_024337742.1	0	0.443989	0.89	0.28	1.98	2.38	Nucleus
# Dispersed means that the gene might arise from transposition, such as 'replicative transposition', 'non-replicative tranposition' or 'conservative tranpostion'
# WGD or segmental means that the gene might arise from Whole Genome Duplication or Segmental Duplication.
# FvGT/RcGT: GTs of Frageria vesca and Rosa chinensis.

## Sheet: S3
The intra-species synteny regions
## Alignment 21: score=720.0 e_value=1.2e-40 N=16 Chr1&Chr7 plus
21- 0:	evm.model.Chr1.3000	evm.model.Chr7.937	1e-221
21- 1:	evm.model.Chr1.3001	evm.model.Chr7.938	1e-88
21- 2:	evm.model.Chr1.3004	evm.model.Chr7.942	3e-207
21- 3:	evm.model.Chr1.3006	evm.model.Chr7.950	4e-32
21- 4:	evm.model.Chr1.3007	evm.model.Chr7.953	3e-40
21- 5:	evm.model.Chr1.3009	evm.model.Chr7.955	4e-259
21- 6:	evm.model.Chr1.3011	evm.model.Chr7.957	2e-57
21- 7:	evm.model.Chr1.3017	evm.model.Chr7.964	4e-295
21- 8:	evm.model.Chr1.3024	evm.model.Chr7.973	9e-198
21- 9:	evm.model.Chr1.3025	evm.model.Chr7.974	3e-143
21- 10:	evm.model.Chr1.3032	evm.model.Chr7.980	2e-26
21- 11:	evm.model.Chr1.3035	evm.model.Chr7.984	5e-43
21- 12:	evm.model.Chr1.3061	evm.model.Chr7.996	3e-73
21- 13:	evm.model.Chr1.3067	evm.model.Chr7.1004	7e-76
21- 14:	evm.model.Chr1.3072	evm.model.Chr7.1012	8e-207
21- 15:	evm.model.Chr1.3073	evm.model.Chr7.1017	3e-28
## Alignment 177: score=669.0 e_value=2e-41 N=16 Chr6&Chr6 minus
177- 0:	evm.model.Chr6.488	evm.model.Chr6.4240	3e-35
177- 1:	evm.model.Chr6.497	evm.model.Chr6.4220	3e-199
177- 2:	evm.model.Chr6.499	evm.model.Chr6.4202	0
177- 3:	evm.model.Chr6.511	evm.model.Chr6.4192	5e-37
177- 4:	evm.model.Chr6.523	evm.model.Chr6.4175	1e-156
177- 5:	evm.model.Chr6.528	evm.model.Chr6.4173	6e-26
177- 6:	evm.model.Chr6.537	evm.model.Chr6.4170	1e-17
177- 7:	evm.model.Chr6.543	evm.model.Chr6.4165	7e-247
177- 8:	evm.model.Chr6.545	evm.model.Chr6.4160	4e-14
177- 9:	evm.model.Chr6.546	evm.model.Chr6.4155	2e-179
177- 10:	evm.model.Chr6.547	evm.model.Chr6.4152	1e-54
177- 11:	evm.model.Chr6.549	evm.model.Chr6.4148	2e-75
177- 12:	evm.model.Chr6.552	evm.model.Chr6.4147	9e-41
177- 13:	evm.model.Chr6.573	evm.model.Chr6.4138	9e-76
177- 14:	evm.model.Chr6.574	evm.model.Chr6.4130	5e-132
177- 15:	evm.model.Chr6.575	evm.model.Chr6.4120	0
## Alignment 18: score=1049.0 e_value=2.5e-81 N=26 Chr1&Chr6 minus
18- 0:	evm.model.Chr1.3048	evm.model.Chr6.7028	1e-87
18- 1:	evm.model.Chr1.3057	evm.model.Chr6.7020	1e-149
18- 2:	evm.model.Chr1.3061	evm.model.Chr6.7017	9e-16
18- 3:	evm.model.Chr1.3062	evm.model.Chr6.7016	9e-114
18- 4:	evm.model.Chr1.3068	evm.model.Chr6.7013	4e-130
18- 5:	evm.model.Chr1.3069	evm.model.Chr6.7011	7e-163
18- 6:	evm.model.Chr1.3070	evm.model.Chr6.7007	1e-52
18- 7:	evm.model.Chr1.3076	evm.model.Chr6.7001	4e-204
18- 8:	evm.model.Chr1.3079	evm.model.Chr6.6999	3e-130
18- 9:	evm.model.Chr1.3098	evm.model.Chr6.6993	2e-63
18- 10:	evm.model.Chr1.3102	evm.model.Chr6.6988	2e-45
18- 11:	evm.model.Chr1.3123	evm.model.Chr6.6987	1e-28
18- 12:	evm.model.Chr1.3146	evm.model.Chr6.6966	3e-71
18- 13:	evm.model.Chr1.3157	evm.model.Chr6.6961	3e-168
18- 14:	evm.model.Chr1.3162	evm.model.Chr6.6956	9e-90
18- 15:	evm.model.Chr1.3187	evm.model.Chr6.6932	2e-208
18- 16:	evm.model.Chr1.3189	evm.model.Chr6.6928	7e-232
18- 17:	evm.model.Chr1.3208	evm.model.Chr6.6906	5e-75
18- 18:	evm.model.Chr1.3212	evm.model.Chr6.6900	6e-207
18- 19:	evm.model.Chr1.3218	evm.model.Chr6.6899	3e-184
18- 20:	evm.model.Chr1.3219	evm.model.Chr6.6895	4e-157
18- 21:	evm.model.Chr1.3237	evm.model.Chr6.6894	2e-128
18- 22:	evm.model.Chr1.3256	evm.model.Chr6.6881	1e-152
18- 23:	evm.model.Chr1.3261	evm.model.Chr6.6871	2e-38
18- 24:	evm.model.Chr1.3272	evm.model.Chr6.6854	2e-13
18- 25:	evm.model.Chr1.3298	evm.model.Chr6.6842	8e-181

## Sheet: S4
Top 10 conserved motifs of RrGT family
ID	Motifs	Width	Sites
Motif 1	KGYSRSAKQCKNKWENLNKRYKKEKQRAS	29	37
Motif 2	PPLCWTDDETQALISAYKDKWLSLGRTNL	29	16
Motif 3	RFLADLDEFVDVRSGGGDAGFPVKSLGHRNLAPLFNPKMKLKKNESSGYL	50	5
Motif 4	SSKWPYFKEMEELEGESGK	19	33
Motif 5	DWEEVAAKVAA	11	36
Motif 6	EGDPVRELASSIQKFGEIYERVEKSKMEQMVEJEKMRMEFE	41	10
Motif 7	RWPQEEVRALIKLRRSJESKFQENK	25	18
Motif 8	FFEELVKKVMEKQEELQKKFLEAIEKREQERVAREEAWRQQ	41	9
Motif 9	AGTAANNIDPKITMLIAREVAMACRSGVEVAIVVGGRNFFF	41	3
Motif 10	GYHRSAKKCKEKFENVYKYHRRTKEGRSGKSDGKTYRFFDQLEALERH	48	3

## Sheet: S5
Primers for qRT-PCR
Gene name	Forward primer	Reverse primer
PhD (reference)	GCCGACGCGCTGGTTTGATT	CCAGTCCTTCTCCGCCATCCC
5.8s (reference)	CGGCAACGGATATCTCGG	TGTGACGCCCAGGCAGACG
RrSIP1	GCGTACCAGCTGCTCCAAGT	AGGCCAAGATGAGCCATCAGC
RrSIP2	GCGTACCAGCTGCTCCAAGT	AGGCCAAGATGAGCCATCAGC
RrGT-1	AAGGACAAGGGCCACAACCG	GCGGGTGACGAGGTTCTTCC
RrGTγ-4	TGGTCAGCTATGCCCACCATGAAGCTG	AGCGCTGTCGTCAGCACCAAACC
